# Supplementary material for: C-Type Natriuretic Peptide Acts as a Microorganism-Activated Regulator of the Skin Commensals Staphylococcus epidermidis and Cutibacterium acnes in Dual-Species Biofilms
Source: Biology (Basel). 2023 Mar 12;12(3):436. doi: 10.3390/biology12030436 (PMC10045295; doi:10.3390/biology12030436)
Supplement: Supplementary file 1 [file biology-12-00436-s001.zip]

Archive with 7 entries (7 files):
- Supplementary figure 1.tif
- Supplementary figure 2.tif
- Supplementary Table 1.pdf
- Supplementary Table 2.pdf
- Supplementary Table 3.pdf
- Supplementary Table 4.pdf
- Supplementary table 5.pdf
